# Supplementary material for: The Small GTPase Ran Increases Sensitivity of Ovarian Cancer Cells to Oncolytic Vesicular Stomatitis Virus
Source: Pharmaceuticals (Basel). 2024 Dec 10;17(12):1662. doi: 10.3390/ph17121662 (PMC11677601; doi:10.3390/ph17121662)
Supplement: Supplementary file 1 [file pharmaceuticals-17-01662-s001.zip]

Archive with 1 entries (1 files):
- pharmaceuticals-3327500-supplementary.pdf
